# Supplementary material for: Metabolomics, Lipidomics, and Antipsychotics: A Systematic Review
Source: Biomedicines. 2023 Dec 13;11(12):3295. doi: 10.3390/biomedicines11123295 (PMC10741000; doi:10.3390/biomedicines11123295)
Supplement: Supplementary file 1 [file biomedicines-11-03295-s001.zip]

Archive with 1 entries (1 files):
- biomedicines-2721379-supplementary.pdf
